# Supplementary material for: Sex-Specific Muscular Maturation Responses Following Prenatal Exposure to Methylation-Related Micronutrients in Pigs
Source: Nutrients. 2017 Jan 18;9(1):74. doi: 10.3390/nu9010074 (PMC5295118; doi:10.3390/nu9010074)
Supplement: Supplementary file 1 [file nutrients-09-00074-s001.zip › Table S1.xlsx]

## Sheet: Tabelle1
Item	Lsmean Gruppe*Sex CON 152dpn males	Lsmean Gruppe*Sex CON 152dpn females	Lsmean Gruppe*Sex MET 152dpn males	Lsmean Gruppe*Sex MET 152dpn females	p value CON-males vs. MET 152dpn males	p value CON-females vs. MET 152dpn females
back fat at 3rd thoratic vertebra (mm)	3.17718	3.20844	3.23209	3.25009	0.815571	0.857555
back fat at 11th thoratic vertebra (mm)	2.03048	1.89445	1.93977	1.86602	0.730327	0.91264
back fat at loin (mm)	1.41248	1.2544	1.33203	1.03631	0.641666	0.208343
percent lean	59.0173	61.6712	60.5737	61.6165	0.0300957	0.934775
pH45 (45min post-mortem in M. longissimus dorsi)	6.4565	6.52246	6.36924	6.4957	0.440643	0.77079
pH24 (24h post-mortem in M. longissimus dorsi)	5.4358	5.44061	5.39951	5.44647	0.457139	0.882427
meat color L* (Minolta)	49.6521	51.934	48.6047	50.2922	0.420875	0.1316
meat color a* (Minolta)	6.74293	5.99199	6.53594	6.25107	0.76069	0.641533
meat color b* (Minolta)	1.75996	2.14122	1.7006	1.92357	0.875317	0.484417
