# Supplementary material for: Sex-Specific Muscular Maturation Responses Following Prenatal Exposure to Methylation-Related Micronutrients in Pigs
Source: Nutrients. 2017 Jan 18;9(1):74. doi: 10.3390/nu9010074 (PMC5295118; doi:10.3390/nu9010074)
Supplement: Supplementary file 1 [file nutrients-09-00074-s001.zip › Table S2.xlsx]

## Sheet: Tabelle1
Gene_Symbol	Gene_name	Accession_number	Forward primer	Reverse primer	Product length (nt)	p value CON-MET	q value CON-MET	FC con_met	p value CON-MET 63dpc males	q value CON-MET 63dpc males	FC con1_met1	p value CON-MET 63dpc females	q value CON-MET 63dpc females	FC con2_met2		p value CON-MET	q value CON-MET	FC con_met	p value CON-MET 91dpc males	q value CON-MET 91dpc males	FC con1_met1	p value CON-MET 91dpc females	q value CON-MET 91dpc females	FC con2_met2		p value CON-MET	q value CON-MET	FC con_met	p value CON-MET 150dpn males	q value CON-MET 150dpn males	FC con1_met1	p value CON-MET 150dpn females	q value CON-MET 150dpn females	FC con2_met2
Akt1	v-akt murine thymoma viral oncogene homolog 1	NM_001159776.1	GGCGTGGTCATGTACGAGAT	CCTTCTTGAGCAGCCCTGAG	154	0.0005	0.0224826	1.45437	0.0256	0.684	1.40382	0.0015	0.0376853	1.50675		0.831768	0.989624	1.02182	0.189136	0.264738	-1.23354	0.0457711	0.0501434	1.28795		0.7867	0.814433	1.04214	0.7211	0.830659	1.07765	0.9702	0.994723	1.00781
Akt2	v-akt murine thymoma viral oncogene homolog 2	NM_001256779.1	AGTGACGGCTCCTTCATTGG	GCAGGCAGCGTATGACAAAG	145	0.4766	0.310585	1.07196	0.6723	0.935374	1.06168	0.5338	0.167825	1.08233		0.748332	0.989624	-1.03698	0.319005	0.264738	-1.19269	0.449112	0.123831	1.10914		0.6125	0.810906	-1.05568	0.3503	0.680817	-1.14924	0.8324	0.994723	1.0312
Akt3	v-akt murine thymoma viral oncogene homolog 3	NM_001256146.1	GCCTTGGGGTTGTCATGTAT	ATCAAGAGCCCTGAAAGCAA	154	0.7736	0.414107	1.04191	0.446	0.921076	-1.17206	0.2013	0.118606	1.27236		0.248189	0.873639	1.14494	0.874759	0.367695	1.02829	0.10102	0.0620741	1.27481		0.3719	0.810906	1.12326	0.4	0.686643	1.16211	0.6417	0.994723	1.08571
CPT1B	Carnitine palmitoyltransferase 1B (muscle)	NM_001007191.1	CCCCTATCATTGGGCACCTC	GCCACCTGGTAGGAACTCTCAAT	178	0.861	0.432851	1.01671	0.6164	0.927855	-1.07412	0.3687	0.153872	1.11032		0.671595	0.989624	-1.04695	0.184787	0.264738	-1.25308	0.308095	0.107786	1.14321		0.7232	0.810906	-1.04425	0.502	0.739626	-1.12539	0.8473	0.994723	1.03203
DLK1	Delta-like protein 1	NM_001048187.1	GCTGCGTGGATGATGAGGGT	TCTCGCACGGGTTGGGGAT	114	0.2062	0.219954	1.05506	0.1054	0.813867	1.10977	0.9526	0.251923	1.00304		0.77242	0.989624	1.02232	0.699063	0.32691	-1.04683	0.331566	0.10921	1.09408		0.432	0.810906	-1.11967	0.8668	0.895332	-1.03502	0.3219	0.994723	-1.21125
FABP3	Fatty acid binding protein-3	AJ416019.1	TCAAGCTGGGAGTGGAGTTT	GCAGGTCATGCCTCTTTCTC	214	0.0828	0.18243	1.15447	0.1485	0.813867	1.18572	0.2467	0.126489	1.12405		0.0126459	0.607004	1.20831	0.628904	0.314886	1.05538	0.000712204	0.015317	1.38341		0.7099	0.810906	-1.05837	0.1621	0.628149	-1.3463	0.3796	0.994723	1.20189
FABP4	Fatty acid binding protein-4	NM_001002817.1	GGAAAGTCAAGAGCACCATAACCT	ATTCCACCACCAACTTATCATCTACTATTT	117	0.3373	0.280865	1.17163	0.4402	0.921076	1.21358	0.5344	0.167825	1.13112		0.0389596	0.873639	1.29867	0.309631	0.264738	1.21376	0.0314667	0.0451159	1.38951		0.1929	0.77664	1.22316	0.9129	0.895332	1.02476	0.0753	0.994723	1.45997
FBXO32	F-box protein 32	NM_001044588.1	CGGCTCCTGTGGAAGAAACT	GAGGGTAGCATCGCACAAGT	130	0.4056	0.303964	1.09224	0.4812	0.921076	-1.11845	0.0383	0.0721403	1.3343		0.949458	0.989624	-1.00924	0.48072	0.28603	-1.17277	0.422602	0.12282	1.15139		0.3751	0.810906	1.27449	0.1674	0.628149	1.68737	0.9182	0.994723	-1.03882
FGF6	Fibroblast growth factor 6	XM_001928806.2	AAAGTGGCTACTTGGTGGGG	CAAAGAGACTCACCACGCCT	171	0.1572	0.209213	1.17715	0.5173	0.921076	1.11304	0.1217	0.108103	1.24496		0.597881	0.989624	-1.08346	0.379712	0.264738	-1.23102	0.794723	0.18578	1.04867		0.7067	0.810906	-1.06354	0.5595	0.753577	1.14721	0.2407	0.994723	-1.29764
FLT1	Fms-related tyrosine kinase 1	XM_001925740.5	CTTGAGACCGTAGCTGGCAA	GGGCAGATTTCTCAGTGGCT	115	0.2245	0.219954	1.09498	0.5662	0.927855	1.06365	0.2189	0.122212	1.12724		0.218809	0.873639	1.1513	0.737963	0.340943	-1.06045	0.0173958	0.0418667	1.40561		0.234	0.77664	-1.1667	0.3155	0.665755	-1.1946	0.4569	0.994723	-1.13945
FLT4	Fms-related tyrosine kinase 4	XM_005661438.1	ACCACGCAGGATGCCATAAA	ACGCACTTGTACATGGCAGA	128	0.0156	0.154166	1.26696	0.0285	0.684	1.35645	0.1506	0.108103	1.18336		0.200552	0.873639	1.20888	0.797279	0.351412	-1.05993	0.0179414	0.0418667	1.54898		0.2056	0.77664	-1.25947	0.2822	0.665755	-1.31022	0.4364	0.994723	-1.21068
FST	Follistatin	NM_001003662.1	CCAGATGTAAAGAGCAGCC	AGTAGGCATTATTAGTCTGGTCC	123	0.4664	0.310585	-1.16739	0.1323	0.813867	-1.62674	0.5132	0.167825	1.19367		0.178923	0.873639	-1.56027	0.867484	0.367695	1.08775	0.0256966	0.0418667	-2.64807		0.5305	0.810906	-1.18898	0.5864	0.766232	-1.24041	0.7218	0.994723	-1.13968
G6PC	Glucose-6-phosphatase, catalytic subunit	NM_001113445.1	AACGCCAGCCTCAAGAAGTA	CTGGAGTTGAGAGCCAGACC	227	0.7295	0.400025	1.06908	0.3065	0.921076	1.33081	0.5252	0.167825	-1.16438		0.672413	0.989624	1.30669	0.318126	0.264738	3.18905	0.436935	0.123632	-1.86774		0.8042	0.814433	1.14754	0.5462	0.747158	1.57334	0.8112	0.994723	-1.19478
GALK1	Galactokinase 1	XM_003131193.1	ACTCGCTCAGGGACGACTAC	TACTGCTCCTGGATGTGCTG	181	0.5022	0.318049	1.0596	0.71	0.960406	1.04995	0.5195	0.167825	1.06933		0.31465	0.895658	1.09034	0.694875	0.32691	-1.05328	0.0351884	0.0472988	1.25219		0.9313	0.841649	-1.01186	0.932	0.895332	-1.01613	0.9676	0.994723	-1.0076
GHR	Growth hormone receptor	NM_214254.2	TGATTCTACCCCCAGTTCCAGTTC	TCAGTCTTTTCATCAGGGTCATCA	187	0.2101	0.219954	1.2074	0.8055	0.9608	-1.05658	0.0225	0.0721403	1.54029		0.483079	0.989624	1.09615	0.67168	0.326032	-1.08955	0.0940311	0.0620741	1.30913		0.9479	0.845215	1.01038	0.6833	0.797611	1.09346	0.7493	0.994723	-1.07111
GLUT1	Glucose transporter 1	XM_005665507.1	GCTTCCAGTATGTGGAGCAACT	AAGCAATCTCATCGAAGGTCC	132	0.2327	0.219954	1.06747	0.4368	0.921076	1.06251	0.2999	0.139528	1.07245		0.165802	0.873639	1.16814	0.982822	0.392581	-1.00369	0.023613	0.0418667	1.36958		0.7001	0.810906	-1.05433	0.5782	0.766232	1.11907	0.2464	0.994723	-1.24398
GLUT2	Glucose transporter 2	NM_001097417.1	TTGTTAGTCAGATCATAGGCCTCG	ATAGCTCATGATTGCCCAGGA	51	0.9445	0.451781	-1.02719	0.7476	0.9608	1.20543	0.6105	0.180919	-1.27188		0.583841	0.989624	1.3661	0.0990989	0.264738	4.33273	0.377567	0.113799	-2.32166		0.5073	0.810906	-1.52032	0.9366	0.895332	-1.07783	0.2864	0.994723	-2.14446
GLUT4	Glucose transporter 4	NM_001128433.1	CCAGTATGTTGCGGATGCTA	CTGGGTTTCACCTCCTGCTC	177	0.8699	0.432851	1.021	0.9025	0.9608	1.02285	0.9087	0.242869	1.01915		0.209433	0.873639	1.12632	0.858562	0.367695	-1.02617	0.0250219	0.0418667	1.3018		0.8992	0.841649	1.01694	0.8303	0.895332	-1.04163	0.676	0.994723	1.07721
GRN	Granulin	NM_001044578.1	CCTCCGAAGACCAGATACCA	GAATGGGCTAGGTCACAGGA	192	0.2081	0.219954	1.09166	0.1526	0.813867	1.15653	0.7384	0.210809	1.03044		0.897718	0.989624	1.00947	0.549547	0.296805	-1.07037	0.359712	0.112118	1.09074		0.8795	0.841649	-1.02126	0.9921	0.904743	1.00189	0.8165	0.994723	-1.04495
GSK3b	Glycogen synthase kinase 3 beta	NM_001128443.1	ATTACGGGACCCAAATGTCA	GCAGAAGCGGTGTTATTGGT	216	0.0215	0.154166	1.23519	0.1476	0.813867	1.21921	0.0537	0.0866022	1.25138		0.192301	0.873639	1.14888	0.792944	0.351412	-1.04353	0.0229238	0.0418667	1.37737		0.0394	0.716899	1.26682	0.0288	0.314196	1.41358	0.4032	0.994723	1.1353
HGF	Hepatocyte growth factor	XM_003130222.3	GCCTTCGAGCTATCGGGGTA	GAATTTGTGCCGGTGTGGTG	247	0.0852	0.18243	1.26044	0.9494	0.9608	-1.01261	0.0061	0.0628088	1.60875		0.272182	0.873639	1.2237	0.514918	0.290371	1.2024	0.320664	0.107786	1.24537		0.8973	0.841649	1.03562	0.6575	0.788762	1.18145	0.7932	0.994723	-1.10158
HSD11B1	Hydroxysteroid (11-beta) dehydrogenase 1	NM_214248.1	CGCAGAAGCATGGAGGTCAAC	AGGGAGCAACAAGTGGATTCG	139	0.876	0.432851	-1.01714	0.9541	0.9608	-1.00947	0.8535	0.230569	-1.02486		0.0314957	0.873639	1.2672	0.399968	0.269076	1.14884	0.0127709	0.0418667	1.39776		0.218	0.77664	1.15604	0.2419	0.6618	1.20781	0.5246	0.994723	1.1065
HSD11B2	Hydroxysteroid (11-beta) dehydrogenase 2	NM_213913.1	ACCAGTGGGAAGAGCGCAAG	CTACAACCGGGCTGAGGTCTG	147	0.531	0.331618	1.03949	0.9021	0.9608	1.01147	0.3833	0.153872	1.06829		0.849528	0.989624	1.01536	0.202904	0.264738	-1.17449	0.0555092	0.0501434	1.21085		0.6633	0.810906	-1.10244	0.8668	0.895332	-1.05285	0.6388	0.994723	-1.15437
IGF1	Insulin-like growth factor 1	NM_214256.1	TGGTGGACGCTCTTCAGTTC	TCAAATGTACTTCCTTCTGAGCC	243	0.2241	0.219954	1.16811	0.5752	0.927855	1.11265	0.1921	0.118606	1.22634		0.775813	0.989624	1.04107	0.341499	0.264738	-1.23356	0.0956478	0.0620741	1.33696		0.823	0.814433	-1.05277	0.8484	0.895332	-1.06218	0.8922	0.994723	-1.04344
IGF1R	Insulin-like growth factor 1 receptor	NM_214172.1	CCATGCCTTGGTCTCCTTGT	CCCAGCTTTGATGGTCAGGT	154	0.612	0.352803	1.04536	0.8555	0.9608	-1.02338	0.3296	0.146466	1.11832		0.842293	0.989624	1.02921	0.499951	0.286139	-1.16404	0.234975	0.0933352	1.23304		0.4678	0.810906	-1.11785	0.937	0.895332	1.0167	0.2562	0.994723	-1.27045
IGF2	Insulin-like growth factor 2	NM_213883.1	CGTGCTGCTATGCTGCTTAC	AAGCAGCACTCTTCCACGAT	157	0.1664	0.209213	1.06921	0.0835	0.813867	1.12585	0.7962	0.219817	1.01541		0.423011	0.989624	-1.0575	0.183101	0.264738	-1.15656	0.687755	0.170714	1.0342		0.7053	0.810906	1.0441	0.2001	0.628149	1.23125	0.4324	0.994723	-1.12945
IGF2R	Insulin-like growth factor 2 receptor	NM_001244473.1	CGAAACCGTCTCCATCAGCA	GGAAGCTGACCACACACTCC	218	0.2079	0.219954	1.14234	0.5145	0.921076	1.10424	0.2251	0.122941	1.18175		0.167519	0.873639	-1.25117	0.114178	0.264738	-1.44359	0.692007	0.170714	-1.08439		0.7845	0.814433	-1.03307	0.4885	0.739626	1.12019	0.2761	0.994723	-1.1955
IGFBP1	Insulin-like growth factor binding protein 1	NM_001195105.1	CCGAACTGCAACAAGAACGG	CATTTGGGGTCCCCTCTGAC	143	0.4901	0.31482	-1.52499	0.9419	0.9608	1.06579	0.2405	0.125879	-2.47859		0.57294	0.989624	-1.57621	0.356732	0.264738	3.20159	0.106809	0.0620837	-7.95411		0.4675	0.810906	-1.42276	0.5969	0.768482	-1.41981	0.5986	0.994723	-1.42572
IGFBP2	Insulin-like growth factor binding protein 2	NM_214003.1	GTGGATGGGAACGTGAACTT	GTGACTTTCTCCCGGAACAC	101	0.6306	0.354438	-1.05285	0.5192	0.921076	1.10724	0.1338	0.108103	-1.22738		0.0891807	0.873639	1.16917	0.224867	0.264738	1.18631	0.195671	0.0876711	1.15228		0.3006	0.810906	-1.11009	0.531	0.747158	-1.09086	0.3731	0.994723	-1.12965
IGFBP3	Insulin-like growth factor binding protein 3	NM_001005156.1	GACCGCAGTGTAGACAGCAT	CACGTCCATCTTGGTGTGGA	96	0.1819	0.219954	1.15618	0.2566	0.921076	1.19275	0.3924	0.153872	1.12072		0.958698	0.989624	-1.00475	0.414033	0.273736	-1.12369	0.335148	0.10921	1.11309		0.9779	0.845215	1.00411	0.3999	0.686643	1.19719	0.3899	0.994723	-1.18741
IGFBP4	Insulin-like growth factor binding protein 4	NM_001123129.1	CTGACAAGGACGAGGGTGAC	GGATGGGGATGATGTAGAGG	258	0.7953	0.415823	1.03694	0.3211	0.921076	1.23329	0.4437	0.161555	-1.14698		0.16281	0.873639	1.22492	0.632294	0.314886	1.11094	0.0921806	0.0620741	1.3506		0.6564	0.810906	1.07466	0.3234	0.665755	1.25987	0.6882	0.994723	-1.0909
IGFBP5	Insulin-like growth factor binding protein 5	NM_214099.1	GTGTACCTGCCCAACTGTGA	AAGCTGTGGCACTGGAAGTC	158	0.0714	0.18243	1.18945	0.0525	0.813867	1.30858	0.502	0.167825	1.08116		0.152465	0.873639	1.12911	0.929225	0.379069	1.01154	0.0272538	0.0418667	1.26033		0.1283	0.747746	-1.35561	0.105	0.479757	-1.56874	0.5538	0.994723	-1.17144
IGFBP6	Insulin-like growth factor binding protein 6	NM_001100190.1	CCCTCGGGGGAGAATCCTAA	GCAGCACTGAGTCCAGATGT	181	0.2347	0.219954	1.27403	0.1232	0.813867	1.61023	0.9741	0.254925	1.00802		0.492968	0.989624	1.1274	0.891756	0.367695	-1.03744	0.193873	0.0876711	1.31862		0.1118	0.747746	1.23728	0.2418	0.6618	1.23949	0.2394	0.994723	1.23507
IL6	Interleukin 6	NM_214399.1	ATGGCAGAAAAAGACGGATG	GTGGTGGCTTTGTCTGGATT	215	0.4348	0.310585	-1.18128	0.8069	0.9608	1.08069	0.1427	0.108103	-1.50801		NA	NA	NA	NA	NA	NA	NA	NA	NA		NA	NA	NA	NA	NA	NA	NA	NA	NA
InsR	Insulin receptor	XM_005654749.1	GAAAGGGGGCAAGGGTCTAC	GGCCTTGGTAAGGCTGTTCT	146	0.2157	0.219954	1.12175	0.5847	0.927855	1.07827	0.1924	0.118606	1.167		0.986717	0.992279	1.00198	0.443886	0.276497	-1.15211	0.312819	0.107786	1.15668		0.9641	0.845215	-1.0061	0.9736	0.897218	-1.00616	0.974	0.994723	-1.00604
KDR	Kinase insert domain receptor	XM_003128987.4	CGGAAATGACACTGGAGCCT	TACCTCGCACAAAGGGACAC	213	0.6099	0.352803	1.04004	0.9569	0.9608	-1.00624	0.3894	0.153872	1.08843		0.609262	0.989624	1.04941	0.213264	0.264738	-1.20218	0.0184723	0.0418667	1.32392		0.6834	0.810906	-1.05907	0.7809	0.864198	-1.05516	0.7503	0.994723	-1.063
LIF	Leukemia inhibitory factor	NM_214402.2	AGTGCCAACGCCCTCTTTAT	TCACAGCACCAGGATTGAGG	223	0.7941	0.415823	-1.04768	0.272	0.921076	-1.34678	0.3512	0.149549	1.22699		0.159223	0.873639	-1.26256	0.0723195	0.264738	-1.58819	0.985145	0.220698	-1.00369		0.5105	0.810906	-1.22664	0.3779	0.682688	-1.44614	0.923	0.994723	-1.04045
MAT2A	Methionine Adenosyltransferase II, Alpha	NM_001167650.1	TCCTCTTCACGTCCGAGTCT	ATTTCCCCAGCAAGAAGGAT	160	0.0378	0.154516	1.16093	0.3553	0.921076	1.102	0.0228	0.0721403	1.22302		0.607912	0.989624	1.06807	0.537778	0.296099	-1.13014	0.129717	0.0675576	1.28924		0.6863	0.810906	-1.04089	0.5445	0.747158	1.08619	0.2343	0.994723	-1.17685
MAT2B	Methionine Adenosyltransferase II, Beta	NM_001142832.1	TGGTGTTCATTATTTGCTTTGCTTG	GGAGGCATCAAGCTGCAGGA	143	0.1393	0.208788	1.15163	0.5989	0.927855	1.07863	0.0933	0.0937609	1.22958		0.184474	0.873639	1.11075	0.940055	0.37945	-1.00913	0.0254672	0.0418667	1.24503		0.0839	0.747746	1.1434	0.2309	0.6618	1.13398	0.1744	0.994723	1.1529
MET	Hepatocyte growth factor receptor	NM_001038008.1	TGGGACTTTGGATTCAGGAG	GTGTTGTCCCTCGACCATTT	187	0.4701	0.310585	1.08723	0.6369	0.927855	1.08348	0.5451	0.167929	1.09099		0.813838	0.989624	-1.03312	0.386651	0.264762	-1.20464	0.497407	0.133719	1.12865		0.9215	0.841649	1.01279	0.0225	0.314196	1.54295	0.0256	0.994723	-1.50423
MSTN	Myostatin	NM_214435.2	CCCGTCAAGACTCCTACAACA	CACATCAATGCTCTGCCAA	141	0.19	0.219954	1.23112	0.9096	0.9608	-1.02699	0.0294	0.0721403	1.55657		0.665924	0.989624	-1.07327	0.213994	0.264738	-1.37447	0.40312	0.118763	1.19321		0.6001	0.810906	1.08337	0.0837	0.426062	1.47587	0.2675	0.994723	-1.25746
MuRf1	Tripartite motif containing 63, E3 ubiquitin protein ligase	NM_001184756.1	GACTGAGCTGAGTAACCGCA	TGGCTCAGCTCTTCCTTCAC	132	0.382	0.301345	1.12908	0.8635	0.9608	1.03623	0.2342	0.12519	1.23026		0.637041	0.989624	-1.09998	0.837447	0.364922	-1.06603	0.625493	0.160145	-1.13501		0.9693	0.845215	-1.00591	0.9462	0.895332	1.01494	0.8968	0.994723	-1.02698
MYF5	Myogenic factor 5	NM_001278775.1	CCTGAATGCAACAGCCCT	CGGAGTTGCTGATCCGAT	151	0.3918	0.303747	1.08521	0.5277	0.921076	-1.09472	0.0347	0.0721403	1.28923		0.407642	0.989624	-1.12588	0.301147	0.264738	-1.25801	0.966864	0.218883	-1.00763		0.8245	0.814433	1.0411	0.1818	0.628149	1.42461	0.267	0.994723	-1.31436
MYF6	Myogenic factor 6	NM_001244672.1	CGCCATCAACTACATCGAGAGGT	ATCACGAGCCCCCTGGAAT	189	0.5699	0.346292	-1.04504	0.1806	0.86688	-1.1713	0.4607	0.165349	1.07252		0.126969	0.873639	-1.16652	0.0425452	0.264738	-1.38042	0.904191	0.206872	1.01444		0.2449	0.781555	-1.22821	0.7897	0.864198	-1.06905	0.149	0.994723	-1.41105
MYH1	Myosin heavy chain 1, adult (MyHC IIx)	NM_001104951.1	AGAAGATCAACTGAGTGAACT	AGAGCTGAGAAACTAACGTG	149	0.9492	0.451781	1.01393	0.7103	0.960406	1.12869	0.7305	0.210809	-1.09789		0.449992	0.989624	1.17801	0.492301	0.28603	-1.25855	0.0513168	0.0501434	1.74651		0.5644	0.810906	1.07573	0.286	0.665755	1.2158	0.7705	0.994723	-1.05065
MYH2	Myosin heavy chain 2, adult (MyHC IIa)	NM_214136.1	GCTGAGCGAGCTGAAATCC	ACTGAGACACCAGAGCTTCT	137	0.2988	0.263443	1.26935	0.9234	0.9608	1.03345	0.1174	0.108103	1.5591		0.515817	0.989624	1.14602	0.436908	0.276497	-1.2881	0.0438387	0.0501434	1.69173		0.2639	0.810185	-1.30752	0.3113	0.665755	-1.41835	0.5674	0.994723	-1.20534
MYH3 (emb)	Myosin heavy chain (embryonal)	XM_003131994.2	CCCGGCTTTGGTCTGATTT	GGTGTCGGCTGAGAGTCA	74	0.1296	0.200948	1.1055	0.0637	0.813867	1.19467	0.7773	0.219421	1.02298		0.273012	0.873639	-1.12244	0.649994	0.319551	-1.07048	0.224141	0.0933352	-1.17691		0.4285	0.810906	1.39247	0.3821	0.682688	1.69045	0.8056	0.994723	1.14701
MYH4	Myosin heavy chain 4 (MyHC IIb)	NM_001123141.1	ATGAAGAGGAACCACATTA	TTATTGCCTCAGTAGCTTG	166	0.8895	0.434744	1.03609	0.6676	0.935374	-1.17893	0.4709	0.166629	1.26557		0.257252	0.873639	1.49936	0.611175	0.314102	1.32212	0.218497	0.0933352	1.70036		0.3543	0.810906	1.12588	0.3631	0.680817	1.18166	0.6803	0.994723	1.07272
MYH7	Myosin heavy chain 7 (MyHC I)	NM_213855.1	AAGGGCTTGAACGAGGAGTAGA	TTATTCTGCTTCCTCCAAAGGG	114	0.2641	0.240384	1.13207	0.3872	0.921076	1.1435	0.4135	0.157153	1.12076		0.800621	0.989624	-1.02897	0.0668802	0.264738	-1.39202	0.0518622	0.0501434	1.31473		0.5495	0.810906	-1.07803	0.2837	0.665755	-1.21474	0.7919	0.994723	1.04526
MyoD1	Myogenic differentiation 1	NM_001002824.1	GGTGACTCAGACGCATCCA	ATAGGTGCCGTCGTAGCAGT	108	NA	NA	NA	NA	NA	NA	NA	NA	NA		0.672074	0.989624	-1.05045	0.191797	0.264738	-1.2693	0.320754	0.107786	1.15029		0.0355	0.716899	1.47498	0.0089	0.259723	2.03476	0.7779	0.994723	1.0692
MyoG	Myogenin (mygeneic factor 4)	NM_001012406.1	GAAAACTACCTGCCCGTCCA	CCACAGACACGGACTTCCTC	184	0.0852	0.18243	1.16498	0.13	0.813867	1.22258	0.3272	0.146466	1.11009		0.814995	0.989624	-1.02466	0.239364	0.264738	-1.21181	0.25781	0.0990055	1.15419		0.0283	0.716899	1.35629	0.0029	0.126943	1.85583	0.9603	0.994723	-1.00887
NCAPD2	non-SMC condensin I complex subunit D2	XM_005652621.1	CAAGGACAAGCAGACCGAGA	TGACAAAAAGGCACTAAAGATGG	202	0.024	0.154166	1.23912	0.218	0.874368	1.18603	0.0323	0.0721403	1.29459		0.749929	0.989624	-1.03731	0.258962	0.264738	-1.22534	0.35104	0.111024	1.13877		0.0564	0.747746	1.25361	0.0304	0.314196	1.42662	0.538	0.994723	1.10159
NCAPG	non-SMC condensin I complex subunit G	XM_003128870.4	CTTGTAGATTTGACGAGACCA	GGCTTTAGTATAGACCCGAAC	156	0.1096	0.191621	1.30397	0.6	0.927855	1.13611	0.0637	0.0878	1.49662		0.550214	0.989624	1.08561	0.597636	0.313934	-1.1186	0.1238	0.0665628	1.31833		0.0954	0.747746	1.41137	0.0767	0.426062	1.67864	0.5393	0.994723	1.18665
NCAPH	non-SMC condensin I complex subunit H	XM_005662326.1	GGGACAGCGAAACACATAATG	GCATCAAAGTCATCCTCCAAG	145	0.1214	0.197686	1.10986	0.5095	0.921076	1.06793	0.084	0.092957	1.15343		0.718126	0.989624	1.03616	0.298035	0.264738	-1.17362	0.0585037	0.0503285	1.26003		0.6746	0.810906	1.07552	0.8893	0.895332	1.03364	0.6346	0.994723	1.11909
NR3C1	Nuclear receptor subfamily 3, group C, member 1	NM_001008481.1	CACCTGGATGACCAAATGACC	AGGGTAAAGCCATTCTCTGCTC	151	0.8309	0.424563	1.02751	0.625	0.927855	-1.0981	0.3442	0.149095	1.15934		0.903256	0.989624	1.01749	0.362008	0.264738	-1.22505	0.173327	0.08669	1.26826		0.2734	0.810185	1.19448	0.0711	0.426062	1.50583	0.8057	0.994723	-1.0554
Pax3	Paired box 3	XM_005674269.1	TGAGTTCCATCAGCCGCATC	AGAGCCTTCATCCGATTGGG	164	0.4512	0.310585	-1.22212	0.896	0.9608	1.05857	0.132	0.108103	-1.58107		0.0870273	0.873639	1.43139	0.374073	0.264738	1.32437	0.0749611	0.0597094	1.54705		0.6469	0.810906	1.50844	0.7377	0.838745	1.34464	0.7467	0.994723	1.69219
Pax7	Paired box 7	XM_005659088.1	GGGGTCTTCATCAATGGGCG	GAACATGCCTGGGTTCTCCC	198	0.7395	0.400623	1.03176	0.8211	0.9608	1.03249	0.7901	0.219817	1.03104		0.509165	0.989624	-1.11918	0.196849	0.264738	-1.41191	0.559516	0.146747	1.12722		0.0691	0.747746	1.27253	0.0025	0.126943	1.84017	0.4596	0.994723	-1.13638
PC	Pyruvate carboxylase	NM_214349.1	ATCTCCTACACGGGTGACGT	TGTCATGGGTGTGGATGTGCA	214	0.7174	0.398247	-1.0326	0.5226	0.921076	1.0821	0.2161	0.122212	-1.1538		0.100683	0.873639	1.28478	0.882816	0.367695	1.03521	0.0106227	0.0418667	1.5945		0.1961	0.77664	1.21627	0.0876	0.426062	1.45598	0.9365	0.994723	1.01603
PCK1	Phosphoenolpyruvate carboxylase 1 (soluble)	NM_001123158.1	GCCAGAAGAAATACTTTGCCGCAG	GGTCGAATTTCATCCAGGCGATGT	132	0.0617	0.18243	1.63209	0.1027	0.813867	1.87963	0.2658	0.129434	1.41715		0.223617	0.873639	1.6622	0.342572	0.264738	1.85636	0.437794	0.123632	1.48836		0.1744	0.77664	-2.02145	0.3297	0.665755	-1.98913	0.3052	0.994723	-2.0543
PCK2	Phosphoenolpyruvate carboxylase 2 (mitochondrial)	NM_001161753.1	TCACGGACTCAGCCTATGTG	CCGAAAGAGACGATCTCCCG	217	0.1596	0.209213	1.21423	0.1681	0.849347	1.31354	0.4992	0.167825	1.12243		0.303791	0.895658	1.1919	0.770516	0.347606	1.07954	0.184384	0.0876711	1.31595		0.9278	0.841649	1.03095	0.5289	0.747158	1.33874	0.616	0.994723	-1.25957
PDGFA	Platelet-derived growth factor alpha	XM_003124238.4	TTTGGAGACCAGCCTGAGAG	AGCCAGTACAGCGTTTCACC	221	0.9545	0.451781	1.00392	0.5258	0.921076	-1.06553	0.3981	0.153872	1.0739		0.363835	0.970227	-1.07526	0.0466531	0.264738	-1.28837	0.2624	0.0990055	1.11433		0.1532	0.747746	1.19718	0.0277	0.314196	1.48294	0.8395	0.994723	-1.03468
PDGFC	Platelet derived growth factor C	XM_003129000.4	TGAGTCCCTCACTGCTACCC	CTGCCATCTGTCTGGTTCAA	116	0.3794	0.301345	1.09107	0.6065	0.927855	1.07954	0.4191	0.157153	1.10273		0.876443	0.989624	1.01625	0.752244	0.343403	-1.05208	0.507658	0.13479	1.08655		0.4883	0.810906	1.1264	0.3215	0.665755	1.2672	0.9957	0.9973	1.00125
PDGFRA	Platelet-derived growth factor receptor, alpha	XM_005674641.1	GGTCACCTGTGCCGTCTTTA	TTTGATGGACGGGACCTTGG	115	0.8197	0.423654	-1.02753	0.8525	0.9608	1.03389	0.5481	0.167929	-1.09159		0.219584	0.873639	1.13769	0.445299	0.276497	1.13039	0.305216	0.107786	1.14504		0.6886	0.810906	-1.06397	0.6577	0.788762	1.09961	0.3021	0.994723	-1.2448
PDGFRB	Platelet-derived growth factor receptor, beta	XM_005661816.1	GTGGATTCCGACGCCTACTA	ATGTGGGGCATCTCAAAGAG	218	0.1639	0.209213	1.11025	0.1491	0.813867	1.17736	0.6121	0.180919	1.04697		0.888558	0.989624	-1.01345	0.156978	0.264738	-1.23723	0.112725	0.0637982	1.20461		0.6595	0.810906	-1.09512	0.908	0.895332	1.03349	0.4457	0.994723	-1.23945
PDPK1	3-phosphoinositide dependent protein kinase-1	XM_013987851.1	CTGCTACGGCAACTACGACA	GCTTCTCCAGCAACAACCTC	212	0.0238	0.154166	1.19293	0.3667	0.921076	1.10747	0.0125	0.0628088	1.28498		0.817024	0.989624	1.03551	0.280141	0.264738	-1.29042	0.0815322	0.0620741	1.38369		0.2189	0.77664	1.13582	0.1883	0.628149	1.20606	0.6299	0.994723	1.06968
PFKM	phosphofructokinase, muscle	NM_001044550.1	AGAGGGCCTTGGTCTTTCAA	CCGAGTGATGTGCTCCAGAT	173	0.0335	0.154516	1.18745	0.527	0.921076	1.07715	0.0076	0.0628088	1.30904		0.665069	0.989624	1.0402	0.684507	0.32691	-1.0581	0.238692	0.0933352	1.14487		0.8994	0.841649	1.01208	0.4179	0.703574	1.11744	0.4959	0.994723	-1.09093
PIK3CA	Phosphatidylinositol-4,5-bisphosphate 3-kinase, catalytic subunit alpha	XM_005674652.1	AGACAAGAACAAGGGCGAAA	GTCAAAACAAATGGCACACG	225	0.5595	0.34463	1.10998	0.8398	0.9608	-1.05677	0.2538	0.127527	1.302		0.920935	0.989624	1.02248	0.330684	0.264738	-1.40391	0.188473	0.0876711	1.46773		0.0749	0.747746	1.25395	0.0175	0.314196	1.54293	0.9097	0.994723	1.01909
PIK3CB	Phosphatidylinositol-4,5-bisphosphate 3-kinase, catalytic subunit beta	XM_005669881.1	GCCTTTTCTTGACTGTGCCC	CAACCTGCTTGGAAAGTGCC	194	0.0975	0.182671	1.32216	0.3248	0.921076	1.27819	0.1431	0.108103	1.36764		0.957309	0.989624	-1.0076	0.197667	0.264738	-1.33198	0.118748	0.0654835	1.31196		0.1528	0.747746	1.2023	0.0703	0.426062	1.38214	0.7953	0.994723	1.04586
PIK3CD	Phosphatidylinositol-4,5-bisphosphate 3-kinase, catalytic subunit delta	XM_005664978.1	GTCCCGTTCATCCTTACCTATG	TGAGGTACTGGATGTCTTTGGA	208	0.2673	0.240384	1.13427	0.4023	0.921076	1.15315	0.4278	0.158056	1.1157		0.958158	0.989624	1.00798	0.122431	0.264738	-1.4484	0.0412315	0.0501434	1.47161		0.678	0.810906	1.1014	0.6169	0.773619	1.17327	0.9162	0.994723	1.03392
PIK3CG	Phosphatidylinositol-4,5-bisphosphate 3-kinase, catalytic subunit gamma	NM_213939.1	AGGGTGCCATTTGTGCTAAC	TTAACTGGGGCATTCCTGTC	184	0.5998	0.352803	1.0589	0.914	0.9608	1.01773	0.4957	0.167825	1.10172		0.294439	0.895658	1.1351	0.614337	0.314102	-1.09825	0.0215592	0.0418667	1.41504		0.2319	0.77664	1.21148	0.0385	0.337056	1.59605	0.6986	0.994723	-1.08746
PPARA	peroxysome proliferators-activated receptor α	NM_001044526.1	CAGGTCACGCTGCTGAAGTA	AACTTGGGCTCCATGATGTC	164	0.0476	0.178362	1.20095	0.3676	0.921076	1.12992	0.0317	0.0721403	1.27645		0.326542	0.895658	1.12026	0.57165	0.304455	-1.10618	0.0233505	0.0418667	1.38823		0.8116	0.814433	-1.03513	0.4459	0.722911	-1.16444	0.6743	0.994723	1.08674
PPARD	Peroxysome proliferators-activated receptor δ	NM_214152.2	CATGTCTCACAACGCCATTC	CGATGTCGTGGATCACAAAG	239	0.4015	0.303964	1.05657	0.2084	0.874368	1.13322	0.8506	0.230569	-1.01512		0.169009	0.873639	-1.14802	0.013456	0.264738	-1.49711	0.301029	0.107786	1.13594		0.7477	0.814433	1.04067	0.9735	0.897218	1.00565	0.6615	0.994723	1.07691
PPARG	Peroxisome proliferator-activated receptor gamma	NM_214379.1	GCCCTTCACCACTGTTGATT	GAGTTGGAAGGCTCTTCGTG	210	0.1108	0.191621	1.19128	0.2985	0.921076	1.18222	0.1698	0.118499	1.20041		0.555771	0.989624	-1.09761	0.170052	0.264738	-1.4197	0.380977	0.113799	1.17841		0.552	0.810906	1.07988	0.1096	0.479757	1.35402	0.3901	0.994723	-1.16111
PPARGC1A	Peroxisome proliferator activated receptor gamma coactivator 1 alpha	NM_213963.1	GTAAATCTGCGGGATGATGG	TGGTGGAAGCAGGATCAAAG	208	0.4496	0.310585	1.11272	0.4313	0.921076	-1.18161	0.0402	0.0721403	1.463		0.881124	0.989624	-1.02684	0.224032	0.264738	-1.4004	0.217831	0.0933352	1.32816		0.6407	0.810906	1.16689	0.7724	0.864198	1.14852	0.6923	0.994723	1.18556
PRKAA1	5-AMP-activated protein kinase, catalytic alpha-1 chain	NM_001167633.1	TGAAGAGAGCCACAATCAAAGA	AGGGTCCTGGTGATTTCTGTTA	197	0.0965	0.182671	1.2403	0.4621	0.921076	1.15009	0.0851	0.092957	1.33759		0.848303	0.989624	-1.0277	0.377132	0.264738	-1.21674	0.442641	0.123632	1.15203		0.4806	0.810906	1.09605	0.3327	0.665755	1.18946	0.9552	0.994723	1.00998
PRKAA2	5-AMP-activated protein kinase, catalytic alpha-2 chain	NM_214266.1	TCTGTAATTCTGTTTTGCCTACGA	AGCAAGAAGGTGATGCCAAG	168	0.03	0.154516	1.28434	0.2815	0.921076	1.20415	0.0232	0.0721403	1.36988		0.596377	0.989624	-1.09573	0.32082	0.264738	-1.30339	0.704476	0.170714	1.08559		0.5784	0.810906	1.06919	0.1696	0.628149	1.27241	0.5073	0.994723	-1.11306
PTEN	Phosphatase and tensin homolog	NM_001143696.1	TGGAAAGGGACGAACTGGTG	TCCGCCACTGAACATTGGAA	250	0.1675	0.209213	1.20776	0.6379	0.927855	1.10202	0.1118	0.108031	1.32363		0.837877	0.989624	1.03365	0.449	0.276497	-1.21011	0.193585	0.0876711	1.29292		0.3754	0.810906	1.12651	0.2009	0.628149	1.26825	0.9973	0.9973	1.00061
PYGM	phosphorylase, glycogen, muscle	XM_003122588.3	AGTCTGTTCGCAATCCCTCA	TGAACACTGGGATCTGGAGG	121	0.319	0.270639	1.08329	0.6636	0.935374	1.05103	0.2679	0.129434	1.11654		0.950311	0.989624	1.0057	0.270606	0.264738	-1.17043	0.131933	0.0675576	1.18381		0.5939	0.810906	-1.07661	0.6245	0.773619	1.10207	0.1932	0.994723	-1.2774
RPS6KB1	Ribosomal protein S6 kinase, 70kDa, polypeptide 1	XM_003131671.3	GGTGGAGTTTGGGAGCATTA	AGCTCCAAGACGAGAAGCAG	188	0.0928	0.182671	1.22213	0.5068	0.921076	1.12623	0.0664	0.0878	1.3262		0.76006	0.989624	-1.04584	0.232711	0.264738	-1.31614	0.299203	0.107786	1.20329		0.1495	0.747746	1.18486	0.0671	0.426062	1.35243	0.8122	0.994723	1.03805
SKIP	Skeletal muscle and kidney-enriched inositol phosphatase	NM_001190292.1	ACCGCGTGGGAACGATGG	GATTCAGGTTCGGGGTGTG	150	0.2348	0.219954	1.06883	0.6136	0.927855	1.04295	0.203	0.118606	1.09535		0.230319	0.873639	-1.1038	0.0707103	0.264738	-1.2642	0.706462	0.170714	1.0376		0.9332	0.841649	-1.01157	0.6274	0.773619	-1.09686	0.7103	0.994723	1.07191
SOCS2	Suppressor of cytokine signaling 2	NM_001097461.1	CGGGAGCTTAGTCACACAGG	GTTCCTTCGGGTGCCTCTTT	86	0.1459	0.209213	1.2115	0.2277	0.874368	1.25495	0.3323	0.146466	1.16955		0.705408	0.989624	1.04437	0.328909	0.264738	-1.19131	0.0657378	0.0543766	1.29938		0.6936	0.810906	1.06699	0.8886	0.895332	1.03211	0.6625	0.994723	1.10304
SOCS3	Suppressor of cytokine signaling 3	NM_001123196.1	TCTCCAGCATCTCTGTCGGA	GGTCCAGGAACTCCCGAATG	95	0.4695	0.310585	-1.07568	0.7258	0.9608	-1.05043	0.4788	0.167071	-1.10152		0.696753	0.989624	-1.04742	0.235041	0.264738	-1.24766	0.371675	0.113799	1.13725		0.7847	0.814433	1.09182	0.3	0.665755	1.5862	0.5163	0.994723	-1.33061
SPP1	Secreted phosphoprotein 1	NM_214023.1	TTGCTAAAGCCTGACCCATCT	CGTCGTCCACATCGTCTGTT	145	0.1231	0.197686	1.16111	0.4823	0.921076	1.10462	0.093	0.0937609	1.2205		0.620842	0.989624	1.07336	0.48587	0.28603	-1.16759	0.0925997	0.0620741	1.34519		0.0432	0.716899	2.9355	0.3346	0.665755	1.98535	0.0434	0.994723	4.34036
STAT5A	Signal transducer and activator of transcription 5A	NM_214290.1	ATCTCATCTATGTGTTTCCCGACC	CGGAGCGAGCACAGGAGT	74	0.0847	0.18243	1.09915	0.1026	0.813867	1.13855	0.3981	0.153872	1.0611		0.723409	0.989624	1.02538	0.283398	0.264738	-1.12618	0.0548761	0.0501434	1.18407		0.3654	0.810906	-1.11066	0.304	0.665755	-1.17811	0.7698	0.994723	-1.04708
STAT5B	Signal transducer and activator of transcription 5B	NM_214168.1	GACTCTGAAATTGGTGGCATCA	GATTCCAAAACATTCTTTCCTGAGA	67	0.0637	0.18243	1.10396	0.1997	0.874368	1.10292	0.1467	0.108103	1.105		0.942767	0.989624	1.00639	0.227709	0.264738	-1.18284	0.0985522	0.0620741	1.19799		0.8175	0.814433	-1.0164	0.5069	0.739626	1.06968	0.2952	0.994723	-1.10505
UCP2	Uncoupling protein 2	NM_214289.1	ACGTGGTAAAGGTCCGGTTC	TACGAGCGACATTGGGTGAG	144	0.0353	0.154516	1.32418	0.2216	0.874368	1.27388	0.0553	0.0866022	1.37647		0.574406	0.989624	-1.12365	0.346508	0.264738	-1.35454	0.791713	0.18578	1.07282		0.1143	0.747746	1.47086	0.0873	0.426062	1.78073	0.5608	0.994723	1.21491
UCP3	Uncoupling protein 3	NM_214049.1	CCTCTACGACTCCGTCAAGC	GTCCTGTAGGCATCCATCGT	210	0.3057	0.264343	1.16086	0.9264	0.9608	1.01933	0.1253	0.108103	1.32205		0.729692	0.989624	-1.09937	0.540519	0.296099	-1.29679	0.841462	0.194591	1.07295		0.6116	0.810906	1.09825	0.4435	0.722911	1.21843	0.9674	0.994723	-1.01018
VEGFA	Vascular endothelial growth factor A	NM_214084.1	GACCAGAAACCCCACGAAGT	GTTGAACTCCTCAGTGGGCA	204	0.457	0.310585	1.07248	0.9533	0.9608	1.00826	0.2746	0.130168	1.14079		0.992279	0.992279	-1.00114	0.198391	0.264738	-1.26919	0.104036	0.0620837	1.2663		0.7186	0.810906	1.05902	0.9511	0.895332	1.01346	0.6412	0.994723	1.10662
VEGFB	Vascular endothelial growth factor B	XM_003122578.3	AGGGCAGTCTGGTGAGAAGA	TTGATAGGCGATCCCTCTTG	180	0.0018	0.0404686	1.12955	0.0245	0.684	1.13548	0.0119	0.0628088	1.12366		0.732247	0.989624	-1.02055	0.242459	0.264738	-1.11509	0.34385	0.110373	1.07063		0.461	0.810906	-1.07895	0.2321	0.6618	-1.1857	0.8957	0.994723	1.01853
VEGFC	Vascular endothelial growth factor C	XM_003133319.4	AAAACACATGCCAATGCGTA	CGCAGCGACATACTTCTTCA	219	0.3498	0.285978	1.14149	0.917	0.9608	1.02223	0.1818	0.118606	1.27466		0.529905	0.989624	-1.0796	0.0322127	0.264738	-1.51196	0.0940414	0.0620741	1.29721		0.7754	0.814433	1.03116	0.3655	0.680817	-1.1475	0.1681	0.994723	1.22012
Reference genes
RPL10	Ribosomal protein L10	NM_001044543.1	CTGTGTTCGTCTTTTCTTCC	TCATCCACTTTTGCCTTCT	199
RPL32	Ribosomal protein L32	NM_001001636.1	AGCCCAAGATCGTCAAAAAG	TGTTGCTCCCATAACCAATG	165
