# Supplementary material for: Sex-Specific Muscular Maturation Responses Following Prenatal Exposure to Methylation-Related Micronutrients in Pigs
Source: Nutrients. 2017 Jan 18;9(1):74. doi: 10.3390/nu9010074 (PMC5295118; doi:10.3390/nu9010074)
Supplement: Supplementary file 1 [file nutrients-09-00074-s001.zip › Table S3.xlsx]

## Sheet: Tabelle1
Stage	Gene symbol	qRT-PCR (Fluidigm)						qRT-PCR (LightCycler 480)						Correlation
		males			females			males			females
		p value	FC	expr	p value	FC	expr	p value	FC	expr	p value	FC	expr	Spearman ρ
63 dpc	FABP4	0.440242	+1.21	CON < MET	0.534358	+1.13	CON < MET	0.313963	+1.28	CON < MET	0.694974	+1.08	CON < MET	0.97 ***
	HSD11B1	0.954113	-1.00947	CON > MET	0.853524	-1.02486	CON > MET	0.434722	-1.1106	CON > MET	0.462315	-1.0834	CON > MET	0.85 ***
	MYH4	0.667645	-1.17893	CON > MET	0.470885	+1.27	CON < MET	0.137543	-1.57375	CON > MET	0.26183	+1.34	CON < MET	0.90 ***
	SPP1	0.482277	+1.10	CON < MET	0.0929622	+1.22	CON < MET	0.576001	+1.09	CON < MET	0.27617	+1.14	CON < MET	0.94 ***
91 dpc	FABP4	0.309631	+1.21	CON < MET	0.0314667	+1.39	CON < MET	0.496425	+1.13	CON < MET	0.054222	+1.35	CON < MET	0.90 ***
	HSD11B1	0.399968	+1.15	CON < MET	0.0127709	+1.40	CON < MET	0.461569	+1.12	CON < MET	0.0833766	+1.25	CON < MET	0.87 ***
	MYH4	0.611175	+1.32	CON < MET	0.218497	+1.70	CON < MET	0.377083	-1.34537	CON > MET	0.00850492	+2.17	CON < MET	0.84 ***
	SPP1	0.48587	-1.16759	CON > MET	0.0925997	+1.35	CON < MET	0.42276	-1.11096	CON > MET	0.105155	+1.20	CON < MET	0.89 ***
152 dpn	FABP4	0.912882	+1.02	CON < MET	0.0752626	+1.46	CON < MET	0.555046	-1.11026	CON > MET	0.0189669	+1.49	CON < MET	0.95 ***
	HSD11B1	0.241862	+1.21	CON < MET	0.524649	+1.11	CON < MET	0.276524	+1.17	CON < MET	0.397647	+1.13	CON < MET	0.91 ***
	MYH4	0.363131	+1.18	CON < MET	0.680305	+1.07	CON < MET	0.55083	+1.11	CON < MET	0.673921	-1.07346	CON > MET	0.67 *
	SPP1	0.334566	+1.99	CON < MET	0.043396	+4.34	CON < MET	0.394282	+1.89	CON < MET	0.0653665	+4.08	CON < MET	1.00 ***
FABP4, Fatty acid binding protein-4; HSD11B1, Hydroxysteroid (11-beta) dehydrogenase 1; MYH4, Myosin heavy chain 4 (MyHC IIb); SPP1, Secreted phosphoprotein 1 (osteopontin);
FC, fold change; dpc, days post-conception; dpn, days post-natum; * p<0.05; ** p<0.01; *** p<0.0001.
